# Supplementary material for: Experimental Evolution Reveals a Genetic Basis for Membrane-Associated Virus Release
Source: Mol Biol Evol. 2020 Aug 18;38(2):358–67. doi: 10.1093/molbev/msaa208 (PMC7826177; doi:10.1093/molbev/msaa208)
Supplement: msaa208_Supplementary_Data [file msaa208_supplementary_data.zip]

Archive with 3 entries (2 files):
- msaa208-suppl_data/
- msaa208-suppl_data/Fig_S1.pdf
- msaa208-suppl_data/Table_S1.pdf
